# Supplementary material for: General Practitioners’ Awareness and Perception of Current Pneumococcal Vaccination for Adult Patients with Known Risk Factors in Switzerland: Evidence from a Survey
Source: Vaccines (Basel). 2023 Jun 15;11(6):1101. doi: 10.3390/vaccines11061101 (PMC10302954; doi:10.3390/vaccines11061101)
Supplement: Supplementary file 1 [file vaccines-11-01101-s001.zip]

Archive with 1 entries (1 files):
- vaccines-2394418-supplementary.pdf
